# Supplementary material for: Goal management training and psychoeducation / mindfulness for treatment of executive dysfunction in Parkinson’s disease: A feasibility pilot trial
Source: PLoS One. 2022 Feb 18;17(2):e0263108. doi: 10.1371/journal.pone.0263108 (PMC8856541; doi:10.1371/journal.pone.0263108)
Supplement: S2 File — (ZIP) [file pone.0263108.s003.zip]

Archive with 6 entries (6 files):
- Protocole CE╠üR 2018-05-30.pdf
- __MACOSX/._Protocole CE╠üR 2018-05-30.pdf
- 2020-protocol-PD-MCI-AGR.pdf
- __MACOSX/._2020-protocol-PD-MCI-AGR.pdf
- 2017-2867%20-%20Renouvellement%20annuel%20%28F9%20-%2035770%29%20%282019-02-04%29.pdf
- __MACOSX/._2017-2867%20-%20Renouvellement%20annuel%20%28F9%20-%2035770%29%20%282019-02-04%29.pdf
